# Supplementary material for: Molecular Insights into the Inhibition of Lipid Accumulation in Hepatocytes by Unique Extracts of Ashwagandha
Source: Int J Mol Sci. 2024 Nov 14;25(22):12256. doi: 10.3390/ijms252212256 (PMC11594306; doi:10.3390/ijms252212256)
Supplement: Supplementary file 1 [file ijms-25-12256-s001.zip]

Archive with 1 entries (1 files):
- ijms-3248774-supplementary.pdf
